# Supplementary material for: Tricyclic Diterpenoids Selectively Suppress Androgen Receptor-Positive Prostate Cancer Cells
Source: Molecules. 2023 Jun 13;28(12):4743. doi: 10.3390/molecules28124743 (PMC10300971; doi:10.3390/molecules28124743)
Supplement: Supplementary file 1 [file molecules-28-04743-s001.zip]

Archive with 1 entries (1 files):
- molecules-2453093-supplementary.pdf
